# Supplementary material for: Rapid Determination of Nutmeg Shell Content in Ground Nutmeg Using FT-NIR Spectroscopy and Machine Learning
Source: Foods. 2023 Aug 2;12(15):2939. doi: 10.3390/foods12152939 (PMC10418458; doi:10.3390/foods12152939)
Supplement: Supplementary file 1 [file foods-12-02939-s001.zip]

Archive with 1 entries (1 files):
- foods-2508313-supplementary.pdf
